# Supplementary material for: Dietary Intake, Nutritional Adequacy, and Food Sources of Selected Antioxidant Minerals and Vitamins; and Their Relationship with Personal and Family Factors in Spanish Children Aged 1 to <10 Years: Results from the EsNuPI Study
Source: Nutrients. 2022 Oct 5;14(19):4132. doi: 10.3390/nu14194132 (PMC9573671; doi:10.3390/nu14194132)
Supplement: Supplementary file 1 [file nutrients-14-04132-s001.zip]

Archive with 1 entries (1 files):
- nutrients-1899665-supplementary.pdf
